# Supplementary material for: Raman and Infrared Signatures of Layered Boron Nitride Polytypes: A First-Principles Study
Source: Nanomaterials (Basel). 2025 Oct 15;15(20):1567. doi: 10.3390/nano15201567 (PMC12566195; doi:10.3390/nano15201567)
Supplement: Supplementary file 1 [file nanomaterials-15-01567-s001.zip]

Archive with 1 entries (1 files):
- nanomaterials-3872269-supplementary.pdf
